# Supplementary material for: Comparative Genomics and Transcriptomics During Sexual Development Gives Insight Into the Life History of the Cosmopolitan Fungus Fusarium neocosmosporiellum
Source: Front Microbiol. 2019 Jun 7;10:1247. doi: 10.3389/fmicb.2019.01247 (PMC6568001; doi:10.3389/fmicb.2019.01247)
Supplement: Supplementary file 1 [file Table_1.XLSX]

## Sheet: Sheet1
Supplementary Table S1. Statistics of the Fusarium neocosmosporiellum NRRL 22166 genome
Number of scaffolds (nt)	4203
Total size of scaffolds (nt)	54657069
Longest scaffold (nt)	246852
Shortest scaffold (nt)	1000
Number of scaffolds > 1K nt	4,202 (100.0%)
Number of scaffolds > 10K nt	1,572 (37.4%)
Number of scaffolds > 100K nt	23 (0.5%)
Number of scaffolds > 1M nt	0 (0.0%)
Mean scaffold size	13004
Median scaffold size	5639
N50 scaffold length	29793
L50 scaffold count	528
scaffold %A	24.31
scaffold %C	25.71
scaffold %G	25.66
scaffold %T	24.32
