# Supplementary material for: Comparative Genomics and Transcriptomics During Sexual Development Gives Insight Into the Life History of the Cosmopolitan Fungus Fusarium neocosmosporiellum
Source: Front Microbiol. 2019 Jun 7;10:1247. doi: 10.3389/fmicb.2019.01247 (PMC6568001; doi:10.3389/fmicb.2019.01247)
Supplement: Supplementary file 2 [file Table_2.xlsx]

## Sheet: Sheet1
Supplementary Table S2. Primers used in this study
Primer	Sequence (5'-3')	Description
HYG5	GCTTGGCTGGAGCTAGTGGAG	hph cassette amplification
HYG3	CGGTCGGCATCTACTCTATTCCTT
YG-F	CGATGTAGGAGGGCGTGGATATGTC	split-marker construct pair with N3
HY-R	TGTAGTGTATTGACCGATTCCTTGCG	split-marker construct pair with N5
L5-PKS35	CATCCAGTCACAAACTTGGTCCTCG	gene knockout primers for PKSN
L3-PKS35	GTTGACCTCCACTAGCTCCAGCCAAGCCTGTACTATATGGTTCTCTGCCTCTGAG
R5-PKS35	GGCAAAGGAATAGAGTAGATGCCGACCGCAGGCGTATGATCTCAGGTTTGGGATTC
R3-PKS35	CGTGGAGAGATCAGTGTAGCAGAATGG
N5-PKS35	GAATACGATTTGCACGATGCAGTCG
N3-PKS35	ACATCTGGTTGGACATTAGACAGCAG
L5-PKS7	CACATCTTGAGACGGCAAGAGATCATG	gene knockout primers for PKS8
L3-PKS7	GTTGACCTCCACTAGCTCCAGCCAAGCGTTTGACTCGACCTCGGACTTGAAC
R5-PKS7	GGCAAAGGAATAGAGTAGATGCCGACCGCAAGTGATGGTCAGGCTGAACAGGTC
R3-PKS7	CAGCCGCATCATGAACCAAGAACAG
N5-PKS7	CATCTCCTTCCACGACCTACAAGTCG
N3-PKS7	CTCGGGCAAATCAAGATCGGTAAATG
L5-TC2	GCTACTGAGGGTGTCTCATTATGACC	gene knockout primers for TC2
L3-TC2	GTTGACCTCCACTAGCTCCAGCCAAGCCATCCATTCTTACGACTGGTGTGACG
R5-TC2	GGCAAAGGAATAGAGTAGATGCCGACCGGGTGTGAACCAACTTGTTGTTTGACCG
R3-TC2	GTAGCACGGGAGAATGGTACTGTCC
N5-TC2	GTCCTCGCTACCTCCTTAGCTTTCC
N3-TC2	CAGAAAGGTGAGGAACTCGTCATCGTC
PKS7-5H-fwd	GTCGGCGAAATAGCATGCCATTAACCCTTCCACGACCTACAAGTCGAG	Gibson aseembly for PKS8 (5' half region)
PKS7-5H-rev	TGTTGGTACCTGGCGTAGGTCAGCAAGAGCTGCGG
PKS7-3H-fwd	TTGCTGACCTACGCCAGGTACCAACAGAGATGATG	Gibson aseembly for PKS8 (3' half region)
PKS7-3H-rev	CTCGCCCTTGCTCACCATAAGCTTAGAGATTGTAGATCCAGCGATAATG
PKS7-check-fwd	CACTGCCTACGTCGAGTGTC	a check primer pair for the presence of PKS8
PKS7-check-rev	CCCTCTTGAGAGTTGAGGTAAGG
